# Supplementary material for: Early postnatal maternal trait anxiety is associated with the behavioural outcomes of children born preterm <33 weeks
Source: J Psychiatr Res. 2020 Dec;131:160–8. doi: 10.1016/j.jpsychires.2020.09.010 (PMC7676467; doi:10.1016/j.jpsychires.2020.09.010)
Supplement: Multimedia component 2 [file mmc2.xml]

<?xml version="1.0" encoding="UTF-8" standalone="no"?><data:data><datasets><author>chiara.nosarti@kcl.ac.uk</author><type>0</type><dataset><value>1</value><reason>The authors do not have permission to share data</reason><comments/></dataset></datasets></data:data>
